# Supplementary material for: Electrochemistry of Cobalta Bis(dicarbollide) Ions Substituted at Carbon Atoms with Hydrophilic Alkylhydroxy and Carboxy Groups
Source: Molecules. 2022 Mar 8;27(6):1761. doi: 10.3390/molecules27061761 (PMC8953506; doi:10.3390/molecules27061761)
Supplement: Supplementary file 1 [file molecules-27-01761-s001.zip]

Archive with 1 entries (1 files):
- molecules-1622653-supplementary.pdf
